# Supplementary material for: The Periphery of Salivary Gland Carcinoma Tumors Reveals a PD-L1/PD-1 Biomarker Niche for the Evaluation of Disease Severity and Tumor—Immune System Interplay
Source: Biomedicines. 2021 Jan 20;9(2):97. doi: 10.3390/biomedicines9020097 (PMC7909271; doi:10.3390/biomedicines9020097)
Supplement: Supplementary file 1 [file biomedicines-09-00097-s001.zip]

Archive with 2 entries (2 files):
- biomedicines-1031383-supplementary ZS Rev.docx
- proof-Supplementary Figure S1.tif
